# Supplementary material for: Non-Invasive Venous waveform Analysis (NIVA) for volume assessment during complex cranial vault reconstruction: A proof-of-concept study in children
Source: PLoS One. 2020 Jul 8;15(7):e0235933. doi: 10.1371/journal.pone.0235933 (PMC7343152; doi:10.1371/journal.pone.0235933)
Supplement: S1 Data — (XLSX) [file pone.0235933.s001.xlsx]

## Sheet: Sheet1
Subject ID #	Change in Volume Status (mL)	Change in NIVA Value	Change in Mean Arterial Pressure
10	150	0.08	-2.33333
10	-75	-0.58	17
10	60	0.06	3.66667
10	10	0.03	0
10	50	0.11	0.666667
10	50	0.09	-4.33333
11	10	-0.03	3
11	10	-0.05	-5.33333
11	10	0.06	-4
11	-10	-0.13	10
11	15	0.1	4
11	10	0.05	-3.33333
11	10	0.02	-4.66667
11	-30	-0.12	1
13	40	0.06	4.33333
13	25	0.06	-9
13	10	-0.15	11.3333
13	60	0.09	-3.66667
13	50	-0.09	-18.6667
13	-30	-0.13	-13.3333
15	-100	-0.2	10.6667
15	100	0.11	-11.6667
19	75	0.29	20.3333
24	50	0.05	15
24	25	0.09	-14.3333
24	100	0.01	-33.3333
24	-100	-0.05	-9
25	-30	-0.03	21.3333
25	600	0.13	26.3333
25	200	0.21	-2.66667
25	-30	-0.25	11.6667
25	250	0.12	0
25	500	0.14	1.33333
26	50	0.097881	5
26	50	0.002035	-1.66667
26	20	0.108575	3.33333
26	60	0.151617	-5
26	30	-0.02386	0
26	50	0.12308	1.66667
27	100	0.258485	-10
27	100	0.114143	7.33333
28	-125	-0.207	9.33333
29	50	0.24865	2.66667
29	-10	-0.02105	2
29	10	0.0434	7.66667
29	70	0.19567	-1.33333
30	80	0.26162	9.33333
31	-70	-0.49505	-23.6667
31	170	0.328843	-7.33333
32	200	0.03667	1
32	300	0.15226	-16
32	100	-0.02142	23.6667
32	150	0.11008	-18.6667
